# Supplementary material for: Simultaneous and Spatially-Resolved Analysis of T-Lymphocytes, Macrophages and PD-L1 Immune Checkpoint in Rare Cancers
Source: Cancers (Basel). 2022 Jun 6;14(11):2815. doi: 10.3390/cancers14112815 (PMC9179863; doi:10.3390/cancers14112815)
Supplement: Supplementary file 1 [file cancers-14-02815-s001.zip]

Archive with 1 entries (1 files):
- cancers-1738973-supplementary.pdf
